# Supplementary material for: Rapid prototyping and design of cybergenetic single-cell controllers
Source: Nat Commun. 2021 Sep 24;12:5651. doi: 10.1038/s41467-021-25754-6 (PMC8463601; doi:10.1038/s41467-021-25754-6)
Supplement: Supplementary file 4 — Source Data [file 41467_2021_25754_MOESM4_ESM.zip]

Archive with 23 entries (22 files):
- source_data/
- source_data/data_figure2b.mat
- source_data/data_figure2c.mat
- source_data/data_figure2de.mat
- source_data/data_figure3c.mat
- source_data/data_figure3e.mat
- source_data/data_figure3f.mat
- source_data/data_figure3g_right.mat
- source_data/data_figure4c.mat
- source_data/data_figure4d.mat
- source_data/data_figure4e.mat
- source_data/data_figure5a.mat
- source_data/data_figure5b_bottom.mat
- source_data/data_figure5e_left.mat
- source_data/data_figure5e_right.mat
- source_data/data_supplementary_figureS1.mat
- source_data/data_supplementary_figureS2_right.mat
- source_data/data_supplementary_figureS3.mat
- source_data/data_supplementary_figureS5.mat
- source_data/data_supplementary_figureS6.mat
- source_data/data_supplementary_figureS7.mat
- source_data/data_supplementary_figureS8.mat
- source_data/data_supplementary_figureS9.mat
